# Supplementary material for: Social Stratification and Cooperative Behavior in Spatial Prisoners' Dilemma Games
Source: PLoS One. 2015 Jul 14;10(7):e0131005. doi: 10.1371/journal.pone.0131005 (PMC4501745; doi:10.1371/journal.pone.0131005)
Supplement: S1 Dataset — (XLSX) [file pone.0131005.s001.xlsx]

## Sheet: Sheet1
P10 of Elites
b	1.1	1.2	1.3	1.4	1.5	1.6	1.7	1.8	1.9	2
p1=p3=0.05	0.00050701	0.000664879	0.000811925	0.000951223	0.00107998	0.00121975	0.00133145	0.00146858	0.00164464	0.00177809
p1=p3=0.10	0.000506934	0.000677363	0.000843997	0.00100913	0.00117594	0.00137061	0.00161583	0.00183804	0.00214351	0.00248538
p1=p3=0.15	0.000505585	0.000681396	0.000869861	0.00107428	0.00128209	0.00157708	0.00189664	0.00225675	0.00287135	0.00327155
p1=p3=0.20	0.000507205	0.000693801	0.000903186	0.00114209	0.00144209	0.00178478	0.00224937	0.00289945	0.00364604	0.00499164
p1=p3=0.25	0.000508089	0.000706156	0.000954227	0.00123365	0.00159072	0.00207509	0.00275215	0.00369574	0.00529017	0.00710042
p1=p3=0.30	0.000506369	0.000717574	0.000981937	0.00133979	0.0018275	0.0024928	0.00347118	0.00478512	0.00681136	0.0100347
p1=p3=0.35	0.000505129	0.000731719	0.00104275	0.00147724	0.00209118	0.00299738	0.00441184	0.00629781	0.00933924	0.0145584
p1=p3=0.40	0.000505349	0.000740295	0.0010916	0.00160965	0.00240957	0.00348017	0.00546805	0.00844526	0.0131944	0.0195843
P01 of Elites
b	1.1	1.2	1.3	1.4	1.5	1.6	1.7	1.8	1.9	2
p1=p3=0.05	0.999493	0.999335	0.999188	0.999049	0.99892	0.99878	0.998669	0.998531	0.998355	0.998222
p1=p3=0.10	0.999493	0.999323	0.999156	0.998991	0.998824	0.998629	0.998384	0.998162	0.997856	0.997515
p1=p3=0.15	0.999494	0.999319	0.99913	0.998926	0.998718	0.998423	0.998103	0.997743	0.997129	0.996728
p1=p3=0.20	0.999493	0.999306	0.999097	0.998858	0.998558	0.998215	0.997751	0.997101	0.996354	0.995008
p1=p3=0.25	0.999492	0.999294	0.999046	0.998766	0.998409	0.997925	0.997248	0.996304	0.99471	0.9929
p1=p3=0.30	0.999494	0.999282	0.999018	0.99866	0.998172	0.997507	0.996529	0.995215	0.993189	0.989965
p1=p3=0.35	0.999495	0.999268	0.998957	0.998523	0.997909	0.997003	0.995588	0.993702	0.990661	0.985442
p1=p3=0.40	0.999495	0.99926	0.998908	0.99839	0.99759	0.99652	0.994532	0.991555	0.986806	0.980416
