# Supplementary material for: Social Stratification and Cooperative Behavior in Spatial Prisoners' Dilemma Games
Source: PLoS One. 2015 Jul 14;10(7):e0131005. doi: 10.1371/journal.pone.0131005 (PMC4501745; doi:10.1371/journal.pone.0131005)
Supplement: S2 Dataset — (XLSX) [file pone.0131005.s002.xlsx]

## Sheet: Sheet1
P10 of Scoundrels
b	1.1	1.2	1.3	1.4	1.5	1.6	1.7	1.8	1.9	2
p1=p3=0.05	0.999779	0.999834	0.999865	0.999885	0.999901	0.999909	0.999917	0.999924	0.999929	0.999934
p1=p3=0.10	0.999779	0.999834	0.999867	0.999888	0.999902	0.999913	0.999922	0.999929	0.999934	0.999939
p1=p3=0.15	0.999778	0.999835	0.999869	0.999892	0.999905	0.999917	0.999927	0.999933	0.99994	0.999944
p1=p3=0.20	0.999778	0.999837	0.99987	0.999894	0.999911	0.999921	0.999932	0.999939	0.999946	0.99995
p1=p3=0.25	0.999777	0.999838	0.999873	0.999898	0.999914	0.999927	0.999936	0.999945	0.99995	0.999957
p1=p3=0.30	0.999776	0.999839	0.999875	0.999901	0.999919	0.999932	0.999943	0.999951	0.999957	0.999962
p1=p3=0.35	0.999776	0.999838	0.99988	0.999906	0.999926	0.999939	0.999949	0.999956	0.999962	0.999968
p1=p3=0.40	0.999775	0.999841	0.999883	0.999911	0.99993	0.999945	0.999955	0.999963	0.999968	0.999974
P01 of Scoundrels
b	1.1	1.2	1.3	1.4	1.5	1.6	1.7	1.8	1.9	2
p1=p3=0.05	0.000220823	0.000166157	0.000134725	0.000115265	9.92672e-05	9.06522e-05	8.26974e-05	7.6314e-05	7.06658e-05	6.63217e-05
p1=p3=0.10	0.000221156	0.000166142	0.000133234	0.00011224	9.79832e-05	8.70975e-05	7.78136e-05	7.08942e-05	6.55082e-05	6.14312e-05
p1=p3=0.15	0.000221693	0.000164673	0.000131272	0.000108487	9.45439e-05	8.2815e-05	7.33811e-05	6.67106e-05	6.01668e-05	5.58421e-05
p1=p3=0.20	0.000222249	0.000163218	0.000129912	0.000106115	8.923e-05	7.91012e-05	6.77897e-05	6.06271e-05	5.41592e-05	5.00308e-05
p1=p3=0.25	0.000223059	0.000162358	0.0001267	0.000102397	8.64342e-05	7.31371e-05	6.38244e-05	5.51914e-05	4.96603e-05	4.31083e-05
p1=p3=0.30	0.000223835	0.000161345	0.000124718	9.85638e-05	8.12029e-05	6.75552e-05	5.66958e-05	4.88176e-05	4.32541e-05	3.82826e-05
p1=p3=0.35	0.000224301	0.000161508	0.000120411	9.37092e-05	7.43758e-05	6.11951e-05	5.11436e-05	4.44303e-05	3.79197e-05	3.18461e-05
p1=p3=0.40	0.000225199	0.000159461	0.000117247	8.94029e-05	7.01527e-05	5.5473e-05	4.48351e-05	3.6949e-05	3.18752e-05	2.58284e-05
