# Supplementary material for: Social Stratification and Cooperative Behavior in Spatial Prisoners' Dilemma Games
Source: PLoS One. 2015 Jul 14;10(7):e0131005. doi: 10.1371/journal.pone.0131005 (PMC4501745; doi:10.1371/journal.pone.0131005)
Supplement: S3 Dataset — (XLSX) [file pone.0131005.s003.xlsx]

## Sheet: Sheet1
P10 of Commons
b	1	1.1	1.2	1.3	1.4	1.5	1.6	1.7	1.8	1.9	2
p1=p3=0	0.5	0.602761	0.663776	0.704402	0.73368	0.755922	0.772791	0.786964	0.799011	0.80872	0.817068
p1=p3=0.05	0.5	0.601827	0.665309	0.708369	0.740743	0.764052	0.782575	0.79755	0.809858	0.82133	0.830331
p1=p3=0.10	0.5	0.60174	0.666812	0.713463	0.746524	0.772178	0.7924	0.808479	0.822911	0.834149	0.843761
p1=p3=0.15	0.5	0.601282	0.669141	0.717533	0.754135	0.780933	0.802548	0.820428	0.83412	0.849698	0.858935
p1=p3=0.20	0.5	0.601338	0.671972	0.721686	0.759917	0.790719	0.812921	0.833093	0.851378	0.862379	0.875772
p1=p3=0.25	0.5	0.60112	0.673451	0.727002	0.76934	0.799787	0.826538	0.847719	0.863591	0.878197	0.891075
p1=p3=0.30	0.5	0.600009	0.676419	0.733375	0.777959	0.813041	0.839074	0.860965	0.879981	0.893009	0.905576
p1=p3=0.35	0.5	0.60002	0.678465	0.739947	0.788481	0.825601	0.851879	0.875719	0.894313	0.906415	0.921302
p1=p3=0.40	0.5	0.598965	0.68017	0.747067	0.797258	0.836765	0.865531	0.891528	0.906599	0.924358	0.93579
P01 of Commons
b	1	1.1	1.2	1.3	1.4	1.5	1.6	1.7	1.8	1.9	2
p1=p3=0	0.5	0.397239	0.336224	0.295598	0.26632	0.244078	0.227209	0.213036	0.200989	0.19128	0.182932
p1=p3=0.05	0.5	0.398173	0.334691	0.291631	0.259257	0.235948	0.217425	0.20245	0.190142	0.17867	0.169669
p1=p3=0.10	0.5	0.39826	0.333188	0.286537	0.253476	0.227822	0.2076	0.191521	0.177089	0.165851	0.156239
p1=p3=0.15	0.5	0.398718	0.330859	0.282467	0.245865	0.219067	0.197452	0.179572	0.16588	0.150302	0.141065
p1=p3=0.20	0.5	0.398662	0.328028	0.278314	0.240083	0.209281	0.187079	0.166907	0.148622	0.137621	0.124228
p1=p3=0.25	0.5	0.39888	0.326549	0.272998	0.23066	0.200213	0.173462	0.152281	0.136409	0.121803	0.108925
p1=p3=0.30	0.5	0.399991	0.323581	0.266625	0.222041	0.186959	0.160926	0.139035	0.120019	0.106991	0.0944239
p1=p3=0.35	0.5	0.39998	0.321535	0.260053	0.211519	0.174399	0.148121	0.124281	0.105687	0.0935846	0.078698
p1=p3=0.40	0.5	0.401035	0.31983	0.252933	0.202742	0.163235	0.134469	0.108472	0.0934013	0.0756422	0.0642101
