# Supplementary material for: Social Stratification and Cooperative Behavior in Spatial Prisoners' Dilemma Games
Source: PLoS One. 2015 Jul 14;10(7):e0131005. doi: 10.1371/journal.pone.0131005 (PMC4501745; doi:10.1371/journal.pone.0131005)
Supplement: S4 Dataset — (XLSX) [file pone.0131005.s004.xlsx]

## Sheet: propensity.csv
	1.1	1.2	1.3	1.4	1.5	1.6	1.7	1.8	1.9	2
p1=p3=0	0.522157	0.433021	0.375708	0.335076	0.305398	0.282486	0.264865	0.250111	0.238047	0.228094
p1=p3=0.05	0.522561	0.436786	0.380295	0.34313	0.312802	0.292225	0.273325	0.259481	0.24759	0.237375
p1=p3=0.10	0.519646	0.441979	0.390329	0.353009	0.324331	0.303381	0.287005	0.272622	0.262008	0.251246
p1=p3=0.15	0.516185	0.446783	0.399698	0.363528	0.33864	0.31775	0.303369	0.288065	0.278498	0.266867
p1=p3=0.20	0.518069	0.452407	0.410173	0.380864	0.354783	0.333205	0.322252	0.307052	0.297171	0.29272
p1=p3=0.25	0.512346	0.459325	0.423445	0.391899	0.37235	0.356674	0.341803	0.330118	0.323244	0.316299
p1=p3=0.30	0.511856	0.467766	0.433507	0.406926	0.391156	0.377451	0.364142	0.356642	0.349288	0.345548
p1=p3=0.35	0.508426	0.473384	0.447152	0.427804	0.411995	0.401656	0.395359	0.388721	0.385627	0.374082
p1=p3=0.40	0.50347	0.478674	0.459981	0.44788	0.441261	0.432479	0.423655	0.422571	0.416255	0.415794
