# Supplementary material for: Social Stratification and Cooperative Behavior in Spatial Prisoners' Dilemma Games
Source: PLoS One. 2015 Jul 14;10(7):e0131005. doi: 10.1371/journal.pone.0131005 (PMC4501745; doi:10.1371/journal.pone.0131005)
Supplement: S5 Dataset — (XLSX) [file pone.0131005.s005.xlsx]

## Sheet: Sheet1
	p1	p3
b=1.1	0.66	-0.73
b=1.2	0.8	-0.57
b=1.3	0.87	-0.45
b=1.4	0.91	-0.37
b=1.5	0.94	-0.3
b=1.6	0.95	-0.25
b=1.7	0.96	-0.22
b=1.8	0.97	-0.19
b=1.9	0.97	-0.16
b=2.0	0.97	-0.14
