# Supplementary material for: Social Stratification and Cooperative Behavior in Spatial Prisoners' Dilemma Games
Source: PLoS One. 2015 Jul 14;10(7):e0131005. doi: 10.1371/journal.pone.0131005 (PMC4501745; doi:10.1371/journal.pone.0131005)
Supplement: S6 Dataset — (XLSX) [file pone.0131005.s006.xlsx]

## Sheet: Sheet1
	p1	p3
b=1.11	0.6899	-0.7231
b=1.12	0.7069	-0.7063
b=1.13	0.7235	-0.6893
b=1.14	0.7374	-0.6741
b=1.15	0.7503	-0.66
b=1.16	0.7678	-0.6394
b=1.17	0.7745	-0.6303
b=1.18	0.7905	-0.6108
b=1.19	0.7985	-0.6
b=1.2	0.8089	-0.5862
