# Supplementary material for: Social Stratification and Cooperative Behavior in Spatial Prisoners' Dilemma Games
Source: PLoS One. 2015 Jul 14;10(7):e0131005. doi: 10.1371/journal.pone.0131005 (PMC4501745; doi:10.1371/journal.pone.0131005)
Supplement: S7 Dataset — (XLSX) [file pone.0131005.s007.xlsx]

## Sheet: Sheet1
p1	p3	b	propensity
0.05	0.05	1.1	0.522561
0.05	0.05	1.2	0.436786
0.05	0.05	1.3	0.380295
0.05	0.05	1.4	0.34313
0.05	0.05	1.5	0.312802
0.05	0.05	1.6	0.292225
0.05	0.05	1.7	0.273325
0.05	0.05	1.8	0.259481
0.05	0.05	1.9	0.24759
0.05	0.05	2	0.237375
0.05	0.1	1.1	0.50149
0.05	0.1	1.2	0.42269
0.05	0.1	1.3	0.369669
0.05	0.1	1.4	0.33388
0.05	0.1	1.5	0.305376
0.05	0.1	1.6	0.285033
0.05	0.1	1.7	0.267479
0.05	0.1	1.8	0.254192
0.05	0.1	1.9	0.241417
0.05	0.1	2	0.232148
0.05	0.15	1.1	0.478689
0.05	0.15	1.2	0.406624
0.05	0.15	1.3	0.357711
0.05	0.15	1.4	0.324244
0.05	0.15	1.5	0.29875
0.05	0.15	1.6	0.2768
0.05	0.15	1.7	0.261847
0.05	0.15	1.8	0.248925
0.05	0.15	1.9	0.237687
0.05	0.15	2	0.227925
0.05	0.2	1.1	0.455759
0.05	0.2	1.2	0.391646
0.05	0.2	1.3	0.346791
0.05	0.2	1.4	0.313727
0.05	0.2	1.5	0.289208
0.05	0.2	1.6	0.269587
0.05	0.2	1.7	0.254863
0.05	0.2	1.8	0.242944
0.05	0.2	1.9	0.231918
0.05	0.2	2	0.223589
0.05	0.25	1.1	0.431848
0.05	0.25	1.2	0.376201
0.05	0.25	1.3	0.333197
0.05	0.25	1.4	0.304854
0.05	0.25	1.5	0.281233
0.05	0.25	1.6	0.261672
0.05	0.25	1.7	0.248598
0.05	0.25	1.8	0.23517
0.05	0.25	1.9	0.22622
0.05	0.25	2	0.217354
0.05	0.3	1.1	0.409473
0.05	0.3	1.2	0.356749
0.05	0.3	1.3	0.321344
0.05	0.3	1.4	0.293144
0.05	0.3	1.5	0.27059
0.05	0.3	1.6	0.253828
0.05	0.3	1.7	0.24093
0.05	0.3	1.8	0.228824
0.05	0.3	1.9	0.219334
0.05	0.3	2	0.212611
0.05	0.35	1.1	0.386231
0.05	0.35	1.2	0.339427
0.05	0.35	1.3	0.305304
0.05	0.35	1.4	0.279666
0.05	0.35	1.5	0.26187
0.05	0.35	1.6	0.245462
0.05	0.35	1.7	0.233024
0.05	0.35	1.8	0.223074
0.05	0.35	1.9	0.214032
0.05	0.35	2	0.205436
0.05	0.4	1.1	0.362065
0.05	0.4	1.2	0.319413
0.05	0.4	1.3	0.290433
0.05	0.4	1.4	0.266444
0.05	0.4	1.5	0.251484
0.05	0.4	1.6	0.235544
0.05	0.4	1.7	0.224089
0.05	0.4	1.8	0.21421
0.05	0.4	1.9	0.206718
0.05	0.4	2	0.200525
0.1	0.05	1.1	0.54068
0.1	0.05	1.2	0.455142
0.1	0.05	1.3	0.400963
0.1	0.05	1.4	0.362367
0.1	0.05	1.5	0.332581
0.1	0.05	1.6	0.309995
0.1	0.05	1.7	0.292121
0.1	0.05	1.8	0.277701
0.1	0.05	1.9	0.265407
0.1	0.05	2	0.255927
0.1	0.1	1.1	0.519646
0.1	0.1	1.2	0.441979
0.1	0.1	1.3	0.390329
0.1	0.1	1.4	0.353009
0.1	0.1	1.5	0.324331
0.1	0.1	1.6	0.303381
0.1	0.1	1.7	0.287005
0.1	0.1	1.8	0.272622
0.1	0.1	1.9	0.262008
0.1	0.1	2	0.251246
0.1	0.15	1.1	0.493706
0.1	0.15	1.2	0.425497
0.1	0.15	1.3	0.378867
0.1	0.15	1.4	0.344798
0.1	0.15	1.5	0.315809
0.1	0.15	1.6	0.29725
0.1	0.15	1.7	0.280723
0.1	0.15	1.8	0.267538
0.1	0.15	1.9	0.256424
0.1	0.15	2	0.245806
0.1	0.2	1.1	0.473464
0.1	0.2	1.2	0.410774
0.1	0.2	1.3	0.366137
0.1	0.2	1.4	0.334611
0.1	0.2	1.5	0.309386
0.1	0.2	1.6	0.288666
0.1	0.2	1.7	0.272926
0.1	0.2	1.8	0.259887
0.1	0.2	1.9	0.250459
0.1	0.2	2	0.243982
0.1	0.25	1.1	0.451598
0.1	0.25	1.2	0.392948
0.1	0.25	1.3	0.353226
0.1	0.25	1.4	0.323272
0.1	0.25	1.5	0.299762
0.1	0.25	1.6	0.282362
0.1	0.25	1.7	0.269181
0.1	0.25	1.8	0.255927
0.1	0.25	1.9	0.246108
0.1	0.25	2	0.237638
0.1	0.3	1.1	0.425546
0.1	0.3	1.2	0.379186
0.1	0.3	1.3	0.341289
0.1	0.3	1.4	0.313423
0.1	0.3	1.5	0.292733
0.1	0.3	1.6	0.274407
0.1	0.3	1.7	0.260055
0.1	0.3	1.8	0.248576
0.1	0.3	1.9	0.238195
0.1	0.3	2	0.231039
0.1	0.35	1.1	0.406737
0.1	0.35	1.2	0.361046
0.1	0.35	1.3	0.325487
0.1	0.35	1.4	0.299636
0.1	0.35	1.5	0.280822
0.1	0.35	1.6	0.265293
0.1	0.35	1.7	0.253395
0.1	0.35	1.8	0.243449
0.1	0.35	1.9	0.233197
0.1	0.35	2	0.22543
0.1	0.4	1.1	0.379164
0.1	0.4	1.2	0.341224
0.1	0.4	1.3	0.311086
0.1	0.4	1.4	0.288745
0.1	0.4	1.5	0.268602
0.1	0.4	1.6	0.255036
0.1	0.4	1.7	0.243001
0.1	0.4	1.8	0.234222
0.1	0.4	1.9	0.224324
0.1	0.4	2	0.220821
0.15	0.05	1.1	0.559496
0.15	0.05	1.2	0.478429
0.15	0.05	1.3	0.422009
0.15	0.05	1.4	0.384283
0.15	0.05	1.5	0.355224
0.15	0.05	1.6	0.332672
0.15	0.05	1.7	0.314101
0.15	0.05	1.8	0.298901
0.15	0.05	1.9	0.285669
0.15	0.05	2	0.276756
0.15	0.1	1.1	0.540264
0.15	0.1	1.2	0.463362
0.15	0.1	1.3	0.409166
0.15	0.1	1.4	0.373996
0.15	0.1	1.5	0.34563
0.15	0.1	1.6	0.323779
0.15	0.1	1.7	0.308124
0.15	0.1	1.8	0.295656
0.15	0.1	1.9	0.283005
0.15	0.1	2	0.272473
0.15	0.15	1.1	0.516185
0.15	0.15	1.2	0.446783
0.15	0.15	1.3	0.399698
0.15	0.15	1.4	0.363528
0.15	0.15	1.5	0.33864
0.15	0.15	1.6	0.31775
0.15	0.15	1.7	0.303369
0.15	0.15	1.8	0.288065
0.15	0.15	1.9	0.278498
0.15	0.15	2	0.266867
0.15	0.2	1.1	0.494943
0.15	0.2	1.2	0.430432
0.15	0.2	1.3	0.386528
0.15	0.2	1.4	0.35658
0.15	0.2	1.5	0.329101
0.15	0.2	1.6	0.310428
0.15	0.2	1.7	0.296
0.15	0.2	1.8	0.282684
0.15	0.2	1.9	0.274765
0.15	0.2	2	0.262543
0.15	0.25	1.1	0.474332
0.15	0.25	1.2	0.414856
0.15	0.25	1.3	0.377538
0.15	0.25	1.4	0.343024
0.15	0.25	1.5	0.322918
0.15	0.25	1.6	0.303695
0.15	0.25	1.7	0.288862
0.15	0.25	1.8	0.278043
0.15	0.25	1.9	0.26831
0.15	0.25	2	0.259954
0.15	0.3	1.1	0.450944
0.15	0.3	1.2	0.3983
0.15	0.3	1.3	0.360838
0.15	0.3	1.4	0.334125
0.15	0.3	1.5	0.312725
0.15	0.3	1.6	0.294079
0.15	0.3	1.7	0.283708
0.15	0.3	1.8	0.270275
0.15	0.3	1.9	0.262706
0.15	0.3	2	0.256598
0.15	0.35	1.1	0.423044
0.15	0.35	1.2	0.37804
0.15	0.35	1.3	0.347707
0.15	0.35	1.4	0.321794
0.15	0.35	1.5	0.299874
0.15	0.35	1.6	0.287515
0.15	0.35	1.7	0.275364
0.15	0.35	1.8	0.265333
0.15	0.35	1.9	0.257105
0.15	0.35	2	0.249566
0.15	0.4	1.1	0.399988
0.15	0.4	1.2	0.360731
0.15	0.4	1.3	0.331613
0.15	0.4	1.4	0.3102
0.15	0.4	1.5	0.293367
0.15	0.4	1.6	0.277226
0.15	0.4	1.7	0.266001
0.15	0.4	1.8	0.25538
0.15	0.4	1.9	0.249642
0.15	0.4	2	0.242462
0.2	0.05	1.1	0.577872
0.2	0.05	1.2	0.498191
0.2	0.05	1.3	0.443741
0.2	0.05	1.4	0.403304
0.2	0.05	1.5	0.375993
0.2	0.05	1.6	0.35363
0.2	0.05	1.7	0.337024
0.2	0.05	1.8	0.321014
0.2	0.05	1.9	0.311183
0.2	0.05	2	0.300978
0.2	0.1	1.1	0.555724
0.2	0.1	1.2	0.48303
0.2	0.1	1.3	0.432695
0.2	0.1	1.4	0.397535
0.2	0.1	1.5	0.368268
0.2	0.1	1.6	0.348093
0.2	0.1	1.7	0.329487
0.2	0.1	1.8	0.318334
0.2	0.1	1.9	0.306017
0.2	0.1	2	0.298309
0.2	0.15	1.1	0.534717
0.2	0.15	1.2	0.46931
0.2	0.15	1.3	0.420801
0.2	0.15	1.4	0.387473
0.2	0.15	1.5	0.362667
0.2	0.15	1.6	0.343477
0.2	0.15	1.7	0.327286
0.2	0.15	1.8	0.313354
0.2	0.15	1.9	0.304129
0.2	0.15	2	0.296297
0.2	0.25	1.1	0.494765
0.2	0.25	1.2	0.435776
0.2	0.25	1.3	0.397718
0.2	0.25	1.4	0.367501
0.2	0.25	1.5	0.345957
0.2	0.25	1.6	0.326462
0.2	0.25	1.7	0.314279
0.2	0.25	1.8	0.30326
0.2	0.25	1.9	0.294094
0.2	0.25	2	0.285404
0.2	0.3	1.1	0.470095
0.2	0.3	1.2	0.417643
0.2	0.3	1.3	0.384476
0.2	0.3	1.4	0.355241
0.2	0.3	1.5	0.333893
0.2	0.3	1.6	0.321769
0.2	0.3	1.7	0.308406
0.2	0.3	1.8	0.297772
0.2	0.3	1.9	0.285062
0.2	0.3	2	0.280926
0.2	0.35	1.1	0.444566
0.2	0.35	1.2	0.402272
0.2	0.35	1.3	0.370449
0.2	0.35	1.4	0.3476
0.2	0.35	1.5	0.327294
0.2	0.35	1.6	0.312022
0.2	0.35	1.7	0.301139
0.2	0.35	1.8	0.291099
0.2	0.35	1.9	0.283523
0.2	0.35	2	0.275976
0.2	0.4	1.1	0.418633
0.2	0.4	1.2	0.384042
0.2	0.4	1.3	0.356216
0.2	0.4	1.4	0.333341
0.2	0.4	1.5	0.318698
0.2	0.4	1.6	0.30523
0.2	0.4	1.7	0.291735
0.2	0.4	1.8	0.282394
0.2	0.4	1.9	0.275597
0.2	0.4	2	0.268568
0.25	0.05	1.1	0.600255
0.25	0.05	1.2	0.520235
0.25	0.05	1.3	0.466092
0.25	0.05	1.4	0.428893
0.25	0.05	1.5	0.401413
0.25	0.05	1.6	0.380773
0.25	0.05	1.7	0.363293
0.25	0.05	1.8	0.347137
0.25	0.05	1.9	0.340558
0.25	0.05	2	0.328413
0.25	0.1	1.1	0.577954
0.25	0.1	1.2	0.506198
0.25	0.1	1.3	0.454152
0.25	0.1	1.4	0.420764
0.25	0.1	1.5	0.394386
0.25	0.1	1.6	0.371456
0.25	0.1	1.7	0.35934
0.25	0.1	1.8	0.349551
0.25	0.1	1.9	0.334252
0.25	0.1	2	0.325024
0.25	0.15	1.1	0.556882
0.25	0.15	1.2	0.492166
0.25	0.15	1.3	0.444388
0.25	0.15	1.4	0.412022
0.25	0.15	1.5	0.386391
0.25	0.15	1.6	0.368134
0.25	0.15	1.7	0.353617
0.25	0.15	1.8	0.340058
0.25	0.15	1.9	0.329603
0.25	0.15	2	0.322784
0.25	0.2	1.1	0.533779
0.25	0.2	1.2	0.475196
0.25	0.2	1.3	0.434806
0.25	0.2	1.4	0.402116
0.25	0.2	1.5	0.378642
0.25	0.2	1.6	0.359924
0.25	0.2	1.7	0.346484
0.25	0.2	1.8	0.334888
0.25	0.2	1.9	0.326566
0.25	0.2	2	0.320745
0.25	0.3	1.1	0.4875
0.25	0.3	1.2	0.443912
0.25	0.3	1.3	0.410151
0.25	0.3	1.4	0.378894
0.25	0.3	1.5	0.362464
0.25	0.3	1.6	0.345514
0.25	0.3	1.7	0.335744
0.25	0.3	1.8	0.325041
0.25	0.3	1.9	0.316935
0.25	0.3	2	0.311876
0.25	0.35	1.1	0.466407
0.25	0.35	1.2	0.421695
0.25	0.35	1.3	0.395451
0.25	0.35	1.4	0.37054
0.25	0.35	1.5	0.350776
0.25	0.35	1.6	0.339175
0.25	0.35	1.7	0.3274
0.25	0.35	1.8	0.319274
0.25	0.35	1.9	0.312326
0.25	0.35	2	0.306525
0.25	0.4	1.1	0.443133
0.25	0.4	1.2	0.40846
0.25	0.4	1.3	0.378048
0.25	0.4	1.4	0.359919
0.25	0.4	1.5	0.342432
0.25	0.4	1.6	0.330861
0.25	0.4	1.7	0.321831
0.25	0.4	1.8	0.314519
0.25	0.4	1.9	0.305532
0.25	0.4	2	0.302658
0.3	0.05	1.1	0.621188
0.3	0.05	1.2	0.542828
0.3	0.05	1.3	0.490763
0.3	0.05	1.4	0.453434
0.3	0.05	1.5	0.42643
0.3	0.05	1.6	0.405661
0.3	0.05	1.7	0.39003
0.3	0.05	1.8	0.377973
0.3	0.05	1.9	0.370483
0.3	0.05	2	0.361182
0.3	0.1	1.1	0.599559
0.3	0.1	1.2	0.530772
0.3	0.1	1.3	0.480119
0.3	0.1	1.4	0.448922
0.3	0.1	1.5	0.420512
0.3	0.1	1.6	0.401087
0.3	0.1	1.7	0.387362
0.3	0.1	1.8	0.373159
0.3	0.1	1.9	0.364476
0.3	0.1	2	0.355838
0.3	0.15	1.1	0.579486
0.3	0.15	1.2	0.513881
0.3	0.15	1.3	0.46962
0.3	0.15	1.4	0.436687
0.3	0.15	1.5	0.413747
0.3	0.15	1.6	0.39602
0.3	0.15	1.7	0.383411
0.3	0.15	1.8	0.372652
0.3	0.15	1.9	0.364857
0.3	0.15	2	0.356845
0.3	0.2	1.1	0.553308
0.3	0.2	1.2	0.49773
0.3	0.2	1.3	0.460397
0.3	0.2	1.4	0.429799
0.3	0.2	1.5	0.404728
0.3	0.2	1.6	0.38955
0.3	0.2	1.7	0.374726
0.3	0.2	1.8	0.371273
0.3	0.2	1.9	0.35809
0.3	0.2	2	0.352526
0.3	0.25	1.1	0.535559
0.3	0.25	1.2	0.482629
0.3	0.25	1.3	0.448848
0.3	0.25	1.4	0.418059
0.3	0.25	1.5	0.398327
0.3	0.25	1.6	0.381746
0.3	0.25	1.7	0.37135
0.3	0.25	1.8	0.360966
0.3	0.25	1.9	0.351647
0.3	0.25	2	0.351625
0.3	0.35	1.1	0.488572
0.3	0.35	1.2	0.450028
0.3	0.35	1.3	0.422056
0.3	0.35	1.4	0.399676
0.3	0.35	1.5	0.381451
0.3	0.35	1.6	0.372132
0.3	0.35	1.7	0.360929
0.3	0.35	1.8	0.354016
0.3	0.35	1.9	0.345385
0.3	0.35	2	0.339905
0.3	0.4	1.1	0.460164
0.3	0.4	1.2	0.432321
0.3	0.4	1.3	0.401983
0.3	0.4	1.4	0.387332
0.3	0.4	1.5	0.374221
0.3	0.4	1.6	0.362206
0.3	0.4	1.7	0.348244
0.3	0.4	1.8	0.347308
0.3	0.4	1.9	0.339459
0.3	0.4	2	0.335559
0.35	0.05	1.1	0.643182
0.35	0.05	1.2	0.565454
0.35	0.05	1.3	0.515302
0.35	0.05	1.4	0.480008
0.35	0.05	1.5	0.455578
0.35	0.05	1.6	0.436375
0.35	0.05	1.7	0.425309
0.35	0.05	1.8	0.412646
0.35	0.05	1.9	0.404245
0.35	0.05	2	0.394973
0.35	0.1	1.1	0.621289
0.35	0.1	1.2	0.554561
0.35	0.1	1.3	0.507185
0.35	0.1	1.4	0.47258
0.35	0.1	1.5	0.452259
0.35	0.1	1.6	0.433759
0.35	0.1	1.7	0.417185
0.35	0.1	1.8	0.405507
0.35	0.1	1.9	0.402594
0.35	0.1	2	0.395998
0.35	0.15	1.1	0.598968
0.35	0.15	1.2	0.538227
0.35	0.15	1.3	0.497512
0.35	0.15	1.4	0.464761
0.35	0.15	1.5	0.442496
0.35	0.15	1.6	0.428729
0.35	0.15	1.7	0.411972
0.35	0.15	1.8	0.401413
0.35	0.15	1.9	0.396609
0.35	0.15	2	0.38953
0.35	0.2	1.1	0.578731
0.35	0.2	1.2	0.524529
0.35	0.2	1.3	0.484778
0.35	0.2	1.4	0.454075
0.35	0.2	1.5	0.440979
0.35	0.2	1.6	0.423046
0.35	0.2	1.7	0.408668
0.35	0.2	1.8	0.401993
0.35	0.2	1.9	0.393857
0.35	0.2	2	0.388342
0.35	0.25	1.1	0.556023
0.35	0.25	1.2	0.509859
0.35	0.25	1.3	0.469882
0.35	0.25	1.4	0.450194
0.35	0.25	1.5	0.427388
0.35	0.25	1.6	0.418594
0.35	0.25	1.7	0.403626
0.35	0.25	1.8	0.397364
0.35	0.25	1.9	0.388691
0.35	0.25	2	0.380364
0.35	0.3	1.1	0.532794
0.35	0.3	1.2	0.491787
0.35	0.3	1.3	0.461991
0.35	0.3	1.4	0.43739
0.35	0.3	1.5	0.420079
0.35	0.3	1.6	0.409114
0.35	0.3	1.7	0.398691
0.35	0.3	1.8	0.387555
0.35	0.3	1.9	0.385146
0.35	0.3	2	0.381327
0.35	0.35	1.1	0.508426
0.35	0.35	1.2	0.473384
0.35	0.35	1.3	0.447152
0.35	0.35	1.4	0.427804
0.35	0.35	1.5	0.411995
0.35	0.35	1.6	0.401656
0.35	0.35	1.7	0.395359
0.35	0.35	1.8	0.388721
0.35	0.35	1.9	0.385627
0.35	0.35	2	0.374082
0.35	0.4	1.1	0.481446
0.35	0.4	1.2	0.457058
0.35	0.4	1.3	0.434041
0.35	0.4	1.4	0.416807
0.35	0.4	1.5	0.406156
0.35	0.4	1.6	0.395636
0.35	0.4	1.7	0.384488
0.35	0.4	1.8	0.381797
0.35	0.4	1.9	0.379914
0.35	0.4	2	0.373647
0.4	0.05	1.1	0.665959
0.4	0.05	1.2	0.595461
0.4	0.05	1.3	0.545301
0.4	0.05	1.4	0.51218
0.4	0.05	1.5	0.4873
0.4	0.05	1.6	0.470991
0.4	0.05	1.7	0.457122
0.4	0.05	1.8	0.446459
0.4	0.05	1.9	0.438603
0.4	0.05	2	0.433841
0.4	0.1	1.1	0.643623
0.4	0.1	1.2	0.578394
0.4	0.1	1.3	0.53518
0.4	0.1	1.4	0.502441
0.4	0.1	1.5	0.48108
0.4	0.1	1.6	0.466449
0.4	0.1	1.7	0.451964
0.4	0.1	1.8	0.444435
0.4	0.1	1.9	0.436452
0.4	0.1	2	0.4277
0.4	0.15	1.1	0.621467
0.4	0.15	1.2	0.564333
0.4	0.15	1.3	0.527593
0.4	0.15	1.4	0.495527
0.4	0.15	1.5	0.473501
0.4	0.15	1.6	0.460541
0.4	0.15	1.7	0.449533
0.4	0.15	1.8	0.4411
0.4	0.15	1.9	0.435922
0.4	0.15	2	0.427153
0.4	0.2	1.1	0.600559
0.4	0.2	1.2	0.547623
0.4	0.2	1.3	0.513975
0.4	0.2	1.4	0.488179
0.4	0.2	1.5	0.47108
0.4	0.2	1.6	0.459499
0.4	0.2	1.7	0.440484
0.4	0.2	1.8	0.434957
0.4	0.2	1.9	0.429593
0.4	0.2	2	0.426512
0.4	0.25	1.1	0.57732
0.4	0.25	1.2	0.534729
0.4	0.25	1.3	0.499319
0.4	0.25	1.4	0.478008
0.4	0.25	1.5	0.460088
0.4	0.25	1.6	0.449774
0.4	0.25	1.7	0.440704
0.4	0.25	1.8	0.433447
0.4	0.25	1.9	0.432601
0.4	0.25	2	0.420398
0.4	0.3	1.1	0.555776
0.4	0.3	1.2	0.517438
0.4	0.3	1.3	0.489171
0.4	0.3	1.4	0.469944
0.4	0.3	1.5	0.457531
0.4	0.3	1.6	0.445831
0.4	0.3	1.7	0.439125
0.4	0.3	1.8	0.425435
0.4	0.3	1.9	0.42541
0.4	0.3	2	0.418128
0.4	0.35	1.1	0.531272
0.4	0.35	1.2	0.497686
0.4	0.35	1.3	0.475567
0.4	0.35	1.4	0.458776
0.4	0.35	1.5	0.447454
0.4	0.35	1.6	0.436667
0.4	0.35	1.7	0.434561
0.4	0.35	1.8	0.425301
0.4	0.35	1.9	0.422326
0.4	0.35	2	0.418975
